# Supplementary material for: Active Transport of Hepatotoxic Pyrrolizidine Alkaloids in HepaRG Cells
Source: Int J Mol Sci. 2021 Apr 7;22(8):3821. doi: 10.3390/ijms22083821 (PMC8067754; doi:10.3390/ijms22083821)
Supplement: Supplementary file 1 [file ijms-22-03821-s001.zip]

Archive with 2 entries (2 files):
- Enge_Supplemental material.xlsx
- Supplementary materials_Enge_proof read.docx
