# Supplementary material for: Active Transport of Hepatotoxic Pyrrolizidine Alkaloids in HepaRG Cells
Source: Int J Mol Sci. 2021 Apr 7;22(8):3821. doi: 10.3390/ijms22083821 (PMC8067754; doi:10.3390/ijms22083821)
Supplement: Supplementary file 1 [file ijms-22-03821-s001.zip › Enge_Supplemental material.xlsx]

## Sheet: Fig. 2 %
Lycopsamine
											warm			cold
PA	repl. 1 warm	repl 2 warm	repl. 3 warm			repl. 1 cold	repl. 2 cold	repl. 3 cold	repl. 4 cold		Mean [%]	SD [%]		Mean [%]	SD [%]
0h	83.184	122.118	135.067			85.852	128.405	113.703	134.68		113.456	27.0044		115.66	21.7297
2h	74.3477	117.831	138.587			81.0368	122.924	119.142	135.559		110.255	32.7828		114.666	23.4924
4h	71.8157	118.038	140.81			78.8077	119.661	113.76	133.998		110.221	35.1548		111.556	23.4281
8h	72.0978	113.079	139.738			81.2542	121.715	108.08	138.008		108.305	34.072		112.264	24.0221
24h	77.0713	130.394	145.957			77.0207	121.557	107.079	128.422		117.807	36.1264		108.52	22.8059
PANO	repl. 1 warm	repl 2 warm	repl. 3 warm			repl. 1 cold	repl. 2 cold	repl. 3 cold	repl. 4 cold		Mean [%]	SD [%]		Mean [%]	SD [%]
0h	0	0	0			0	0	0	0		0	0		0	0
2h	0	0.181	0			0	0	0.00175	0.0995		0.0603333	0.1045		0.0253125	0.0494652
4h	0.02375	0.03475	0			0	0	0	0.11375		0.0195	0.0177606		0.0284375	0.056875
8h	0.01	0.008	0			0	0	0	0.07275		0.006	0.0052915		0.0181875	0.036375
24h	0.004	0.12875	0			0	0	0	0.06675		0.04425	0.0732065		0.0166875	0.033375
Intermedine
											warm			cold
PA	repl. 1 warm	repl 2 warm	repl. 3 warm	repl. 4 warm		repl. 1 cold	repl. 2 cold	repl. 3 cold	repl. 4 cold		Mean [%]	SD [%]		Mean [%]	SD [%]
0h	77.546	109.174	111.948	135.508		78.1315	111.267	110.785	131.771		108.544	23.8042		107.988	22.1781
2h	72.3982	103.468	110.044	126.266		75.0175	101.983	113.067	125.466		103.044	22.5654		103.883	21.5018
4h	72.5087	104.368	90.5433	121.867		73.268	103.829	112.071	119.484		97.3218	20.9265		102.163	20.2967
8h	73.477	100.006	93.3508	123.036		74.851	99.4875	117.188	123.457		97.4673	20.4342		103.746	21.7735
24h	71.4285	93.3758	100.447	137.02		71.9355	101.246	110.571	119.241		100.568	27.2619		100.748	20.566
PANO	repl. 1 warm	repl 2 warm	repl. 3 warm	repl. 4 warm		repl. 1 cold	repl. 2 cold	repl. 3 cold	repl. 4 cold		Mean [%]	SD [%]		Mean [%]	SD [%]
0h	0	0	0	0		0	0	0	0		0	0		0	0
2h	0.00225	0.04875	0.11675	0		0.02225	0.06525	0.04525	0.1235		0.0419375	0.0547027		0.0640625	0.0433452
4h	0	0.0735	0.001	0		0.022	0.0325	0	0.137		0.018625	0.0365864		0.047875	0.0609404
8h	0	0	0.026	0		0.02925	0.125	0	0.144		0.0065	0.013		0.0745625	0.0706595
24h	0	0.05625	0.05375	0		0.001	0	0	0.087		0.0275	0.0317707		0.022	0.0433359
Senkirkine
											warm			cold
PA	repl. 1 warm	repl 2 warm	repl. 3 warm			repl. 1 cold	repl. 2 cold	repl. 3 cold			Mean [%]	SD [%]		Mean [%]	SD [%]
0h	119.58	97.7115	118.279			123.853	107.8	118.018			111.857	12.2676		116.557	8.12566
2h	103.814	93.8715	127.511			120.023	104.854	127.126			108.399	17.2821		117.334	11.3765
4h	98.4387	90.2037	121.335			117.343	99.1715	124.09			103.326	16.131		113.535	12.8882
8h	86.3235	76.2862	101.675			115.418	104.374	128.99			88.0948	12.7866		116.261	12.3296
24h	48.964	43.2065	61.9705			97.982	87.8858	115.18			51.3803	9.61254		100.349	13.8003
Retrorsine
											warm			cold
PA	repl. 1 warm	repl 2 warm	repl. 3 warm	repl. 4 warm		repl. 1 cold	repl. 2 cold	repl. 3 cold	repl. 4 cold		Mean [%]	SD [%]		Mean [%]	SD [%]
0h	85.915	104.704	105.803	134.587		82.6385	106.475	112.343	129.991		107.752	20.0837		107.862	19.5611
2h	71.6282	93.773	93.4695	132.486		81.2243	103.354	99.9333	140.229		97.8391	25.318		106.185	24.6924
4h	61.964	80.0995	70.028	114.698		81.4925	102.755	98.367	139.908		81.6972	23.2174		105.63	24.6211
8h	48.4838	63.027	54.4928	86.6587		76.9787	105.527	102.088	137.692		63.1656	16.7603		105.571	24.9091
24h	12.245	15.7237	8.9575	21.747		80.9512	97.9543	96.3675	135.423		14.6683	5.46832		102.674	23.1402
PANO	repl. 1 warm	repl 2 warm	repl. 3 warm			repl. 1 cold	repl. 2 cold	repl. 3 cold			Mean [%]	SD [%]		Mean [%]	SD [%]
0h	0	0	0			0	0	0			0	0		0	0
2h	1.4165	0.1845	1.40025			0	0	0			1.00042	0.706651		0	0
4h	4.628	2.14875	4.4055			0	0	0			3.72742	1.37168		0	0
8h	7.83875	9.8095	10.1085			0	0	0			9.25225	1.23322		0	0
24h	17.0098	19.0187	22.4772			0	0	0			19.5019	2.76559		0	0
Echimidine
											warm			cold
PA	repl. 1 warm	repl 2 warm	repl. 3 warm			repl. 1 cold	repl. 2 cold	repl. 3 cold			Mean [%]	SD [%]		Mean [%]	SD [%]
0h	90.984	94.796	124.573			101.055	94.121	122.16			103.451	18.3915		105.779	14.6041
2h	64.0528	73.044	118.75			87.487	86.8137	137.103			85.2823	29.3306		103.801	28.8418
4h	45.7452	55.2943	104.256			83.8975	79.3905	133.242			68.4318	31.3899		98.8433	29.8752
8h	20.9657	30.4243	69.3693			83.8543	85.8183	134.861			40.2531	25.655		101.511	28.8985
24h	0.6695	1.63775	7.84575			57.838	72.0513	138.033			3.38433	3.89391		89.3074	42.7918
PANO	repl. 1 warm	repl 2 warm	repl. 3 warm			repl. 1 cold	repl. 2 cold	repl. 3 cold			Mean [%]	SD [%]		Mean [%]	SD [%]
0h	0	0	0			0	0	0			0	0		0	0
2h	0.80275	0	0.46175			0.2445	0.028	0.06475			0.4215	0.402886		0.112417	0.115854
4h	0.763	0.04675	1.00525			0	0	0.14075			0.605	0.498401		0.0469167	0.0812621
8h	0.68825	0.57375	2.10525			0.046	0.028	0.14325			1.12242	0.853082		0.0724167	0.0620002
24h	0.54975	0.96725	3.75375			0	0	0.1725			1.75692	1.74186		0.0575	0.0995929
Heliosupine
											warm			cold
PA	repl. 1 warm	repl 2 warm	repl. 3 warm			repl. 1 cold	repl. 2 cold	repl. 3 cold			Mean [%]	SD [%]		Mean [%]	SD [%]
0h	99.9855	134.468	52.4985			90.9185	128.838	56.858			95.6507	41.1563		92.2048	36.0072
2h	44.4237	88.5617	46.534			86.4625	124.601	63.3822			59.8398	24.8963		91.4819	30.9165
4h	27.0938	53.865	30.761			86.1283	115.009	62.7875			37.2399	14.514		87.9748	26.1596
8h	8.51925	17.8813	12.3985			88.697	121.249	59.333			12.933	4.70383		89.7595	30.9714
24h	0.374	0.103	0.14425			76.8248	110.562	49.2608			0.207083	0.146018		78.8823	30.7021
PANO	repl. 1 warm	repl 2 warm	repl. 3 warm			repl. 1 cold	repl. 2 cold	repl. 3 cold			Mean [%]	SD [%]		Mean [%]	SD [%]
0h	0	0	0			0	0	0			0	0		0	0
2h	0.13725	0	0.32825			0	0	0.05375			0.155167	0.164857		0.0179167	0.0310326
4h	0.29125	0	0.3605			0.1115	0	0.138			0.21725	0.191304		0.0831667	0.0732331
8h	0.2535	0	0.32725			0.011	0	0.03725			0.193583	0.171656		0.0160833	0.0191382
24h	0.1615	0	0.1275			0	0	0			0.0963333	0.0851415		0	0
Senecionine
											warm			cold
PA	repl. 1 warm	repl 2 warm	repl. 3 warm			repl. 1 cold	repl. 2 cold	repl. 3 cold	repl. 4 cold		Mean [%]	SD [%]		Mean [%]	SD [%]
0h	75.986	138.131	156.843			81.2095	166.995	142.839	148.331		123.653	42.3279		134.843	37.2207
2h	36.8817	68.0862	83.5942			67.1482	131.49	119.733	133.554		62.8541	23.7917		112.981	31.1559
4h	14.277	33.4462	42.8807			63.9515	132.12	104.125	133.49		30.2013	14.5753		108.422	32.5887
8h	4.049	5.63025	10.9045			63.413	136.379	107.256	132.1		6.86125	3.58971		109.787	33.476
24h	0	0	0			60.9958	117.473	106.89	126.735		0	0		103.023	29.1679
PANO	repl. 1 warm	repl 2 warm	repl. 3 warm	repl. 4 warm		repl. 1 cold	repl. 2 cold	repl. 3 cold	repl. 4 cold		Mean [%]	SD [%]		Mean [%]	SD [%]
0h	0	0	0	0		0	0	0	0		0	0		0	0
2h	4.307	10.52	6.74075	5.38775		0	2.54575	0	0		6.73887	2.71026		0.636437	1.27287
4h	7.35875	13.4163	12.4297	10.3585		0.11325	2.12075	0.45825	0		10.8908	2.67737		0.673063	0.984606
8h	10.0435	15.4325	17.1283	13.7658		0	2.475	0	0		14.0925	3.02834		0.61875	1.2375
24h	9.8575	16.8787	17.224	15.4372		0.29325	2.98825	1.62775	0		14.8494	3.41671		1.22731	1.37113

## Sheet: Fig. 3 Re in %
Retrorsine
	no inhibitor						plus CsA				plus Ko143				plus MK-571				plus Qu				plus TEA
																													no inhibitor				plus CsA				plus Ko143				plus MK-571				plus Qu				plus TEA
PA	repl.1	repl. 2	repl. 3	repl. 4	repl. 5		repl.1	repl. 2	repl. 3		repl.1	repl. 2	repl. 3		repl.1	repl. 2	repl. 3		repl.1	repl. 2	repl. 3		repl.1	repl. 2	repl. 3			PA	Mean [%]	SD [%]			Mean [%]	SD [%]			Mean [%]	SD [%]			Mean [%]	SD [%]			Mean [%]	SD [%]			Mean [%]
0h	100	100	100	100	100		100	100	100		100	100	100		100	100	100		100	100	100		100	100	100			0h	100	0			100	0			100	0			100	0			100	0			100
4h	72.1706	76.023	66.318	84.7443	57.7985		83.0066	122.726	95.913		75.4597	89.7568	60.6203		83.919	120.361	100.897		93.1444	105.615	95.7402		94.2058	93.2592	93.8522			4h	71.4109	10.1349			100.549	20.2616			75.2789	14.5691			101.726	18.2351			98.1667	6.58009			93.7724
8h	58.2103	70.8251	49.7334	56.5425	45.7947		88.514	113.714	93.0833		62.7855	63.9039	37.4164		91.8022	107.029	81.7332		85.5737	91.6076	86.8884		93.7243	84.9857	85.6238			8h	56.2212	9.59346			98.4371	13.426			54.7019	14.9801			93.5213	12.735			88.0232	3.173			88.1113
24h	15.865	37.1967	21.9867	9.26751	4.43288		84.5032	112.513	75.8129		28.7568	10.1809	4.46726		78.4748	80.6841	58.2714		74.6834	87.2993	89.2986		71.3632	66.2102	79.3788			24h	17.7497	12.7375			90.9429	19.1787			14.4683	12.6997			72.4768	12.3517			83.7605	7.92424			72.3174
PANO	repl.1	repl. 2	repl. 3	repl. 4	repl. 5		repl.1	repl. 2	repl. 3		repl.1	repl. 2	repl. 3		repl.1	repl. 2	repl. 3		repl.1	repl. 2	repl. 3		repl.1	repl. 2	repl. 3			PANO
0h	0	0	0	0	0		0	0	0		0	0	0		0	0	0		0	0	0		0	0	0			0h	0	0			0	0			0	0			0	0			0	0			0
4h	4.03377	3.26613	2.56399	11.1286	7.4159		0	0	0		2.81281	9.04967	6.08094		0	0	0		0.163667	0	0		1.47362	1.04619	0			4h	5.68167	3.56884			0	0			5.98114	3.11963			0	0			0.0545558	0.0944935			0.839937
8h	9.72343	8.2069	5.37285	17.6363	16.2424		0	0	1.82914		6.31359	17.778	12.1307		0	2.16362	1.68883		0.438873	0.489079	0		3.45394	3.78944	0.836844			8h	11.4364	5.28365			0.609713	1.05605			12.0741	5.73241			1.28415	1.13716			0.309317	0.26905			2.69341
24h	16.2432	14.2285	12.1195	31.8211	20.211		0	2.53326	2.55845		16.3288	28.5524	18.9811		2.06857	11.6921	10.4533		1.47891	1.2684	0		7.92311	8.00411	2.3468			24h	18.9247	7.80268			1.69724	1.46991			21.2874	6.42987			8.07134	5.23533			0.91577	0.800034			6.09134
[truncated: 1 more columns]

## Sheet: Fig. 3 Sc in %
Senecionine
	no inhibitor						plus CsA				plus Ko143				plus MK-571				plus Qu				plus TEA
																													no inhibitor				plus CsA				plus Ko143				plus MK-571				plus Qu				plus TEA
PA	repl.1	repl. 2	repl. 3	repl. 4	repl. 5		repl.1	repl. 2	repl. 3		repl.1	repl. 2	repl. 3		repl.1	repl. 2	repl. 3		repl.1	repl. 2	repl. 3		repl.1	repl. 2	repl. 3			PA	Mean [%]	SD [%]			Mean [%]	SD [%]			Mean [%]	SD [%]			Mean [%]	SD [%]			Mean [%]	SD [%]			Mean [%]
0h	100	100	100	100	100		100	100	100		100	100	100		100	100	100		100	100	100		100	100	100			0h	100	0			100	0			100	0			100	0			100	0			100
4h	20.2703	36.4212	41.9726	18.235	11.1867		76.2448	100.41	74.0814		44.4468	21.9905	15.6142		81.9366	96.8826	82.369		97.1469	89.6889	96.6158		53.1634	46.1792	84.938			4h	25.6172	12.9957			83.5787	14.6163			27.3505	15.1452			87.0627	8.50698			94.4839	4.16107			61.4268
8h	5.95012	13.0309	15.415	3.98293	3.30752		78.1367	87.9321	71.9298		19.0198	5.44879	3.06901		76.7573	68.0778	49.229		89.9877	75.5125	84.1954		34.8001	27.837	68.4746			8h	8.33729	5.52452			79.3329	8.06792			9.17919	8.60485			64.688	14.0737			83.2319	7.28557			43.7039
24h	0	0.390088	0.336329	0	0		81.6295	67.7648	39.7392		0.772693	0	0		51.6203	9.72289	5.64613		67.9609	61.3936	73.108		7.95267	7.51433	41.8346			24h	0.145283	0.199843			63.0445	21.3403			0.257564	0.446115			22.3298	25.4481			67.4875	5.87154			19.1005
PANO	repl.1	repl. 2	repl. 3	repl. 4	repl. 5		repl.1	repl. 2	repl. 3		repl.1	repl. 2	repl. 3		repl.1	repl. 2	repl. 3		repl.1	repl. 2	repl. 3		repl.1	repl. 2	repl. 3			PANO
0h	0	0	0	0	0		0	0	0		0	0	0		0	0	0		0	0	0		0	0	0			0h	0	0			0	0			0	0			0	0			0	0			0
4h	9.39463	3.79388	13.2798	15.0407	7.79224		1.79349	0.264933	1.33558		12.2528	14.2513	8.32053		2.71431	2.2494	2.64008		1.04408	0	0		6.06108	1.91169	0.722917			4h	9.86026	4.46724			1.13134	0.784481			11.6082	3.01746			2.5346	0.249764			0.348027	0.602801			2.89856
8h	12.594	6.56365	20.236	14.9776	12.2622		3.08546	1.51458	2.16722		20.469	18.9802	10.6158		7.82214	7.02057	5.04055		2.27001	0.0945055	0.106656		9.80653	3.54311	1.52504			8h	13.3267	4.94653			2.25576	0.789174			16.6883	5.31139			6.62775	1.43179			0.823723	1.25253			4.95823
24h	12.6794	6.47524	24.5893	16.3418	8.67189		7.54285	7.49235	4.73168		25.5651	16.9388	10.6622		19.3934	17.6715	12.6116		4.60488	0.220793	0.676608		12.7585	4.3635	2.71398			24h	13.7515	7.14252			6.58896	1.60865			17.722	7.48226			16.5588	3.52516			1.83409	2.41037			6.612
[truncated: 1 more columns]

## Sheet: Fig. 4
	Sc 250 µM	+ CsA (10 µM)	+ Ko143 (5 µM)	+ MK571 (50 µM)	+ Qu (100 µM)	+ TEA (3 mM)	250 µM Re	+ CsA (10 µM)	+ Ko143 (5 µM)	+ MK571 (50 µM)	+ Qu (100 µM)	+ TEA (3 mM)	0,01% Triton	CsA (10 µM)	Ko143 (5 µM)	MK571 (50 µM)	Qu (100 µM)	TEA (3 mM)						Mean [%]	SD [%]
repl. 1	45.8332	63.5504	41.9578	60.7362	89.4414	76.5282	54.5243	87.6326	54.4452	74.9321	100.663	89.3471	4.99899	91.0549	107.445	108.4	83.9721	82.8954			Re	+ 250 µM PA		55.309	5.01534
repl. 2	43.7203	62.2535	42.5964	58.1836	86.9808	71.2699	51.0882	80.8456	61.2135	73.8612	95.4123	78.4987	4.23908	88.2987	98.3765	95.3759	84.9353	91.1494				+ CsA (10 µM)		82.0505	5.0878
repl. 3	50.8129	64.9273	54.8722	58.3097	94.3541	65.9508	55.7457	77.6733	57.3337	68.2538	98.3378	82.7115	3.08601	91.1815	89.257	113.859	92.7671	79.3561				+ Ko143 (5 µM)		57.6641	3.39621
repl. 4	47.1332				98.222	75.428	58.1501				103.082	86.6388	2.82927									+ MK571 (50 µM)		72.349	3.58674
repl. 5	36.997				90.6106	66.1811	56.9017				106.757	79.137	-2.75531									+ Qu (100 µM)		100.85	4.35285
repl. 6	44.1179					62.1484	54.7157					78.6888	3.15378									+ TEA (3 mM)		82.5037	4.60223
repl. 7	41.1256						55.4264						4.11292									pos ctrl		2.77393	1.90327
repl. 8	48.6643						58.4277						4.06383
repl. 9	42.8395						50.926						3.4313								Sc	+ 250 µM PA		46.8929	6.71838
repl. 10	39.5535						43.9753						1.04968									+ CsA (10 µM)		63.5771	1.3371
repl. 11	61.1039						60.8015						1.36954									+ Ko143 (5 µM)		46.4754	7.27879
repl. 12	55.2415						63.025						2.90628									+ MK571 (50 µM)		59.0765	1.43875
repl. 13	52.4652												3.21873									+ Qu (100 µM)		91.9218	4.41285
																						+ TEA (3 mM)		69.5844	5.74949
																						pos ctrl		2.77393	1.90327
																					no PA	CsA (10 µM)		90.1784	1.62904
																						Ko143 (5 µM)		98.3595	9.09399
																						MK571 (50 µM)		105.878	9.49624
																						Qu (100 µM)		87.2248	4.82385
																						TEA (3 mM)		84.467	6.05167

## Sheet: Fig. 5
Seneconine	fluorescence [%]
	repl. 1	repl. 2	repl. 3	repl. 4	repl. 5	repl. 6		MW [%]	SD [%]
solv ctrl	100	100	100	100	100	100		100	0
1 µM	81.9504	86.5959	95.5514	92.2554	98.054	91.05		90.9095	5.88719
10 µM	31.25	26.3531	51.7146	44.9049	42.3101	38.1254		39.1097	9.25402
50 µM	17.7802	16.7931	59.6849	28.1929	24.1055	16.7724		27.2215	16.5626
100 µM	19.3966	10.8245	31.0473	25.9511	24.2938	16.8428		21.3927	7.19415
250 µM	12.6616	12.2408	21.2234	33.288	19.8996	21.2121		20.0876	7.66237
Qu [100 µM]	86.9663	88.05	71.5738	93.2065	86.5662	70.1903		82.7588	9.51234
TEA [3mM]	35.0754	26.7577	49.3513	31.7012	33.4573	40.3506		36.1156	7.85269
+ctrl	14.4935	10.521	47.3587	11.8886	11.6133	11.5574		17.9054	14.4897
Retrorsine	fluorescence [%]
	repl. 1	repl. 2	repl. 3	repl. 4	repl. 5	repl. 6		MW [%]	SD [%]
solv ctrl	100	100	100	100	100	100		100	0
1 µM	81.7513	84.3526	95.013	90.6336	93	90.8133		89.2606	5.1351
10 µM	42.5802	35.9229	50.1818	56.8182	53.4	40.738		46.6068	8.09943
50 µM	24.4652	24.4628	26.1299	27.4793	32.6	19.4277		25.7608	4.32054
100 µM	20.8556	17.7961	23.9481	35.4683	30.6667	22.0633		25.133	6.63918
250 µM	22.2594	17.1901	19.2208	25.2066	28.6667	16.491		21.5057	4.78617
Qu [100 µM]	86.9663	88.05	71.5738	93.2065	86.5662	70.1903		82.7588	9.51234
TEA [3mM]	35.0754	26.7577	49.3513	31.7012	33.4573	40.3506		36.1156	7.85269
+ctrl	9.69251	7.87879	11.4286	9.98623	8.6	9.93976		9.58764	1.23114

## Sheet: Fig. S1
Lycopsamine
											warm			cold
PA	repl. 1 warm	repl 2 warm	repl. 3 warm			repl. 1 cold	repl. 2 cold	repl. 3 cold	repl. 4 cold		Mean [%]	SD [%]		Mean [%]	SD [%]
0h	100	100	100			100	100	100	100		100	0		100	0
2h	89.3775	96.4897	102.606			94.3912	95.7309	104.784	100.653		96.1576	6.62038		98.8899	4.76338
4h	86.3336	96.6594	104.251			91.7949	93.1897	100.05	99.494		95.7481	8.99349		96.1322	4.24743
8h	86.6726	92.5981	103.458			94.6446	94.7892	95.0549	102.472		94.2429	8.51276		96.74	3.82482
24h	92.6515	106.777	108.062			89.7134	94.6663	94.1752	95.3538		102.497	8.55051		93.4772	2.55531
PANO	repl. 1 warm	repl 2 warm	repl. 3 warm			repl. 1 cold	repl. 2 cold	repl. 3 cold	repl. 4 cold		Mean [%]	SD [%]		Mean [%]	SD [%]
0h	0	0	0			0	0	0	0		0	0		0	0
2h	0	0.15614	0			0	0	0.00162137	0.0778277		0.0520466	0.0901473		0.0198623	0.0386512
4h	0.0300771	0.0299771	0			0	0	0	0.0889739		0.0200181	0.0173362		0.0222435	0.044487
8h	0.0126641	0.0034506	0			0	0	0	0.0569042		0.00537155	0.00654692		0.0142261	0.0284521
24h	0.00506562	0.111066	0			0	0	0	0.0522111		0.0387106	0.062713		0.0130528	0.0261055
Intermedine
											warm			cold
PA	repl. 1 warm	repl 2 warm	repl. 3 warm	repl. 4 warm		repl. 1 cold	repl. 2 cold	repl. 3 cold	repl. 4 cold		Mean [%]	SD [%]		Mean [%]	SD [%]
0h	100	100	100	100		100	100	100	100		100	0		100	0
2h	93.3617	94.7726	98.2992	93.1796		96.0144	91.6565	102.06	95.215		94.9033	2.37327		96.2366	4.31994
4h	93.5042	95.5972	80.8797	89.9336		93.7752	93.3154	101.161	90.6753		89.9787	6.50101		94.7318	4.49868
8h	94.7528	91.6017	83.3876	90.7959		95.8013	89.4137	105.78	93.6906		90.1345	4.81108		96.1713	6.93487
24h	92.1111	85.5289	89.7263	101.116		92.0698	90.9944	99.8071	90.4909		92.1206	6.58543		93.3405	4.36103
PANO	repl. 1 warm	repl 2 warm	repl. 3 warm	repl. 4 warm		repl. 1 cold	repl. 2 cold	repl. 3 cold	repl. 4 cold		Mean [%]	SD [%]		Mean [%]	SD [%]
0h	0	0	0	0		0	0	0	0		0	0		0	0
2h	0.00305658	0.0470399	0.109863	0		0.0299997	0.052952	0.0368812	0.0846278		0.03999	0.0513007		0.0511152	0.0243238
4h	0	0.0709217	0.000941015	0		0.0296626	0.0263745	0	0.0938786		0.0179657	0.0353068		0.0374789	0.0398748
8h	0	0	0.0244664	0		0.0394378	0.101441	0	0.0986754		0.0061166	0.0122332		0.0598884	0.0491116
24h	0	0.0542768	0.0505796	0		0.0013483	0	0	0.0596164		0.0262141	0.030307		0.0152412	0.0295903
Senkirkine
											warm			cold
PA	repl. 1 warm	repl 2 warm	repl. 3 warm			repl. 1 cold	repl. 2 cold	repl. 3 cold			Mean [%]	SD [%]		Mean [%]	SD [%]
0h	100	100	100			100	100	100			100	0		100	0
2h	86.8159	96.0701	107.805			96.9078	97.2674	107.717			96.897	10.519		100.631	6.13928
4h	82.3204	92.3164	102.584			94.744	91.9958	105.144			92.4068	10.132		97.2946	6.93533
8h	72.1889	78.0729	85.9614			93.1897	96.8217	109.296			78.7411	6.91053		99.7692	8.44813
24h	40.9466	44.2184	52.3933			79.1115	81.5267	97.5949			45.8528	5.89573		86.0777	10.047
Retrorsine
											warm			cold
PA	repl. 1 warm	repl 2 warm	repl. 3 warm	repl. 4 warm		repl. 1 cold	repl. 2 cold	repl. 3 cold	repl. 4 cold		Mean [%]	SD [%]		Mean [%]	SD [%]
0h	100	100	100	100		100	100	100	100		100	0		100	0
2h	83.3711	89.5597	88.3434	98.4386		98.2886	97.0686	88.9541	107.876		89.9282	6.27348		98.0469	7.7526
4h	72.1224	76.5005	66.1875	85.2218		98.6132	96.5055	87.5599	107.629		75.0081	8.01411		97.5769	8.23817
8h	56.4322	60.1951	51.5042	64.3886		93.1512	99.1094	90.8717	105.924		58.1301	5.48388		97.2641	6.73744
24h	14.2525	15.0173	8.46625	16.1583		97.9583	91.997	85.7801	104.179		13.4736	3.42884		94.9785	7.89557
PANO	repl. 1 warm	repl 2 warm	repl. 3 warm			repl. 1 cold	repl. 2 cold	repl. 3 cold			Mean [%]	SD [%]		Mean [%]	SD [%]
0h	0	0	0			0	0	0			0	0		0	0
2h	1.72379	0.182321	1.08778			0	0	0			0.997964	0.77465		0	0
4h	5.63199	2.12338	3.42239			0	0	0			3.72592	1.77389		0	0
8h	9.53927	9.69367	7.85274			0	0	0			9.02856	1.02122		0	0
24h	20.6998	18.7942	17.4613			0	0	0			18.9851	1.62766		0	0
Echimidine
											warm			cold
PA	repl. 1 warm	repl 2 warm	repl. 3 warm			repl. 1 cold	repl. 2 cold	repl. 3 cold			Mean [%]	SD [%]		Mean [%]	SD [%]
0h	100	100	100			100	100	100			100	0		100	0
2h	70.4	77.0539	95.3255			86.5736	92.2363	112.232			80.9264	12.9061		97.014	13.4798
4h	50.2783	58.3297	83.6904			83.0216	84.3494	109.072			64.0995	17.4373		92.1476	14.6718
8h	23.0433	32.0944	55.6854			82.9788	91.1786	110.397			36.9411	16.8521		94.8515	14.0733
24h	0.735844	1.72766	6.29809			57.2342	76.5517	112.994			2.92053	2.96679		82.2598	28.3146
PANO	repl. 1 warm	repl 2 warm	repl. 3 warm			repl. 1 cold	repl. 2 cold	repl. 3 cold			Mean [%]	SD [%]		Mean [%]	SD [%]
0h	0	0	0			0	0	0			0	0		0	0
2h	0.917815	0	0.385586			0.251687	0.0309465	0.055138			0.434467	0.460856		0.112591	0.121067
4h	0.872368	0.0513017	0.839438			0	0	0.119856			0.587702	0.464828		0.039952	0.0691988
8h	0.786903	0.629612	1.758			0.0473522	0.0309465	0.121985			1.05817	0.611149		0.0667612	0.0485234
24h	0.628551	1.06142	3.13458			0	0	0.146893			1.60819	1.3395		0.0489642	0.0848085
Heliosupine
											warm			cold
PA	repl. 1 warm	repl 2 warm	repl. 3 warm			repl. 1 cold	repl. 2 cold	repl. 3 cold			Mean [%]	SD [%]		Mean [%]	SD [%]
0h	100	100	100			100	100	100			100	0		100	0
2h	44.4302	65.8608	88.6387			95.0989	96.7114	111.475			66.3099	22.1077		101.095	9.02514
4h	27.0977	40.0579	58.5941			94.7313	89.2662	110.429			41.9165	15.8302		98.142	10.9858
8h	8.52049	13.2978	23.6169			97.5566	94.1093	104.353			15.145	7.71586		98.6729	5.21228
24h	0.374054	0.0765981	0.27477			84.4985	85.8144	86.6382			0.241807	0.151443		85.6503	1.07925
PANO	repl. 1 warm	repl 2 warm	repl. 3 warm			repl. 1 cold	repl. 2 cold	repl. 3 cold			Mean [%]	SD [%]		Mean [%]	SD [%]
0h	0	0	0			0	0	0			0	0		0	0
2h	0.142796	0	0.650426			0	0	0.0983393			0.264407	0.341841		0.0327798	0.0567762
4h	0.303018	0	0.714329			0.127574	0	0.25248			0.339116	0.35853		0.126685	0.126243
8h	0.263743	0	0.648445			0.0125858	0	0.0681514			0.304063	0.326097		0.0269124	0.0362642
24h	0.168026	0	0.252641			0	0	0			0.140222	0.128595		0	0
Senecionine
											warm			cold
PA	repl. 1 warm	repl 2 warm	repl. 3 warm			repl. 1 cold	repl. 2 cold	repl. 3 cold	repl. 4 cold		Mean [%]	SD [%]		Mean [%]	SD [%]
0h	100	100	100			100	100	100	100		100	0		100	0
2h	48.5376	49.2911	53.2982			82.6852	78.739	83.8239	90.0381		50.3756	2.55893		83.8216	4.6822
4h	18.789	24.2134	27.34			78.7488	79.1158	72.897	89.9951		23.4475	4.32666		80.1892	7.13114
8h	5.32861	4.07602	6.95252			78.0857	81.6665	75.089	89.0575		5.45238	1.44224		80.9747	6.02215
24h	0	0	0			75.1091	70.3451	74.8328	85.441		0	0		76.432	6.39061
PANO	repl. 1 warm	repl 2 warm	repl. 3 warm	repl. 4 warm		repl. 1 cold	repl. 2 cold	repl. 3 cold	repl. 4 cold		Mean [%]	SD [%]		Mean [%]	SD [%]
0h	0	0	0	0		0	0	0	0		0	0		0	0
2h	5.93855	6.88894	5.11277	3.59901		0	1.59717	0	0		5.38482	1.39429		0.399293	0.798586
4h	10.1463	8.78553	9.4278	6.91946		0.146107	1.33053	0.336122	0		8.81979	1.38346		0.45319	0.600865
8h	13.8481	10.1059	12.9916	9.1955		0	1.55278	0	0		11.5353	2.23516		0.388196	0.776392
24h	13.5917	11.0529	13.0642	10.3121		0.37833	1.87479	1.19394	0		12.0052	1.57182		0.861765	0.839227

## Sheet: Fig. S2
Senecionine	viability [%]
	repl. 1	repl. 2	repl. 3	repl. 4	repl. 5	repl. 6		MW [%]	SD [%]
solv ctrl	100	100	100	100	100	100		100	0
1 µM	95.1461	104.702	96.5101	108.622	97.0096	97.8347		99.9708	5.40034
10 µM	79.9867	86.1735	91.8709	86.9963	83.2717	79.1258		84.5708	4.77688
50 µM	59.5192	64.2099	77.2207	70.6602	63.183	55.3454		65.0231	7.85566
100 µM	53.5295	51.7769	80.0886	68.6733	54.6212	49.5185		59.7013	12.0542
250 µM	44.9713	47.0747	66.5507	52.719	45.8871	35.0536		48.7094	10.4449
+ctrl	2.13866	4.27156	1.15979	2.2686	2.17434	1.57133		2.26405	1.07267
Retrorsine	viability [%]
	repl. 1	repl. 2	repl. 3	repl. 4	repl. 5	repl. 6		MW [%]	SD [%]
solv ctrl	100	100	100	100	100	100		100	0
1 µM	82.0136	100.915	94.7011	95.3961	96.3108	93.8843		93.8702	6.31167
10 µM	71.3311	91.125	83.07	86.7773	87.4715	77.7902		82.9275	7.26028
50 µM	52.6347	76.7434	75.5692	73.69	78.2744	61.3901		69.717	10.3322
100 µM	45.221	72.9792	68.1256	69.8136	64.1128	52.8012		62.1756	10.8586
250 µM	40.1	64.221	59.0928	63.059	60.7782	41.4616		54.7854	11.0012
+ctrl	3.08164	3.32609	2.2319	2.99156	1.7698	-0.0259248		2.22918	1.24961

## Sheet: Fig. S3 Re
Retrorsine
	no inhibitor							plus CsA				plus Ko143				plus MK-571				plus Qu				plus TEA
																														no inhibitor				plus CsA				plus Ko143				plus MK-571				plus Qu
PA	repl.1	repl. 2	repl. 3	repl. 4	repl. 5			repl.1	repl. 2	repl. 3		repl.1	repl. 2	repl. 3		repl.1	repl. 2	repl. 3		repl.1	repl. 2	repl. 3		repl.1	repl. 2	repl. 3			PA	Mean [%]	SD [%]			Mean [%]	SD [%]			Mean [%]	SD [%]			Mean [%]	SD [%]			Mean [%]	SD [%]
0h	145.285	85.1743	152.65	83.0968	116.736			140.707	87.9922	113.862		127.922	81.0952	119.212		128.861	84.8435	112.844		132.874	83.2122	125		127.727	87.3452	125			0h	116.588	32.529			114.187	26.3586			109.41	24.9048			108.85	22.2792			113.695	26.691
4h	104.853	64.752	101.235	70.4198	67.4715			116.796	107.99	109.209		96.5295	72.7885	72.2665		108.139	102.118	113.857		123.764	87.885	119.675		120.326	81.4575	117.315			4h	81.7463	19.587			111.331	4.77134			80.5282	13.86			108.038	5.86978			110.442	19.6412
8h	84.571	60.3247	75.9183	46.985	53.4587			124.545	100.06	105.987		80.3165	51.823	44.6047		118.298	90.8067	92.231		113.705	76.2288	108.611		119.712	74.231	107.03			8h	64.2515	15.6447			110.197	12.7742			58.9147	18.8826			100.445	15.4772			99.5147	20.3264
24h	23.0495	31.682	33.5628	7.701	5.17475			118.901	99.0025	86.3222		36.7862	8.25625	5.3255		101.124	68.4553	65.7557		99.2345	72.6437	111.623		91.1502	57.8315	99.2235			24h	20.234	13.2334			101.409	16.4224			16.7893	17.3797			78.4449	19.6868			94.5005	19.9163
PANO	repl.1	repl. 2	repl. 3	repl. 4	repl. 5			repl.1	repl. 2	repl. 3		repl.1	repl. 2	repl. 3		repl.1	repl. 2	repl. 3		repl.1	repl. 2	repl. 3		repl.1	repl. 2	repl. 3			PANO
0h	0	0	0	0	0			0	0	0		0	0	0		0	0	0		0	0	0		0	0	0			0h	0	0			0	0			0	0			0	0			0	0
4h	5.60525	2.66075	3.7435	8.84475	8.28			0	0	0		3.4415	7.01925	6.9335		0	0	0		0.208	0	0		1.80025	0.874	0			4h	5.82685	2.7175			0	0			5.79808	2.04131			0	0			0.0693333	0.120089
8h	13.5115	6.68575	7.8445	14.017	18.135			0	0	1.992		7.72475	13.7892	13.8315		0	1.75575	1.82275		0.55775	0.38925	0		4.2195	3.16575	1.0005			8h	12.0388	4.73004			0.664	1.15008			11.7818	3.5136			1.19283	1.03357			0.315667	0.286063
24h	22.5712	11.5913	17.6947	25.2907	22.566			0	2.132	2.78625		19.9785	22.1463	21.6423		2.5495	9.488	11.2822		1.8795	1.0095	0		9.67925	6.68675	2.80575			24h	19.9428	5.41278			1.63942	1.45697			21.2557	1.1344			7.77325	4.612			0.963	0.940612
[truncated: 2 more columns]

## Sheet: Fig. S3 Sc
Senecionine
	no inhibitor						plus CsA				plus Ko143				plus MK-571				plus Qu				plus TEA
																													no inhibitor				plus CsA				plus Ko143				plus MK-571				plus Qu				plus TEA
PA	repl.1	repl. 2	repl. 3	repl. 4	repl. 5		repl.1	repl. 2	repl. 3		repl.1	repl. 2	repl. 3		repl.1	repl. 2	repl. 3		repl.1	repl. 2	repl. 3		repl.1	repl. 2	repl. 3			PA	Mean [%]	SD [%]			Mean [%]	SD [%]			Mean [%]	SD [%]			Mean [%]	SD [%]			Mean [%]	SD [%]			Mean [%]
0h	146.657	115.551	163.53	80.9077	132.206		162.012	99.1618	131.808		146.856	82.1788	133.757		148.696	77.027	126.693		137.701	155.761	125		137.227	201.492	125			0h	127.77	31.6251			130.994	31.433			120.931	34.1933			117.472	36.7135			139.487	15.4581			154.573
4h	29.7278	42.085	68.638	14.7535	14.7895		116.831	99.5683	97.6452		65.273	18.0715	20.885		112.601	74.6257	104.356		133.772	139.7	120.77		72.9548	93.0472	106.172			4h	33.9988	22.4882			104.681	10.5655			34.7432	26.477			97.1942	19.9749			131.414	9.68309			90.7248
8h	8.72625	15.0572	25.2082	3.2225	4.37275		124.567	87.195	94.8093		27.9318	4.47775	4.105		103.427	52.4382	62.3698		123.914	117.619	105.244		47.7553	56.0892	85.5932			8h	11.3174	9.04726			102.191	19.7494			12.1715	13.65			72.7451	27.0316			115.593	9.49854			63.1459
24h	0	0.45075	0.55	0	0		104.396	67.1967	52.3795		1.13475	0	0		55.6407	7.48925	7.15325		93.583	95.6273	91.385		10.9132	15.1408	52.2933			24h	0.20015	0.276304			74.6574	26.7988			0.37825	0.655148			23.4277	27.8978			93.5318	2.12159			26.1158
PANO	repl.1	repl. 2	repl. 3	repl. 4	repl. 5		repl.1	repl. 2	repl. 3		repl.1	repl. 2	repl. 3		repl.1	repl. 2	repl. 3		repl.1	repl. 2	repl. 3		repl.1	repl. 2	repl. 3			PANO
0h	0	0	0	0	0		0	0	0		0	0	0		0	0	0		0	0	0		0	0	0			0h	0	0			0	0			0	0			0	0			0	0			0
4h	13.1505	4.18425	20.7278	11.615	9.83275		2.1165	0.25075	1.68025		17.1747	11.1783	10.6225		2.5335	1.65375	3.1925		1.37225	0	0		7.93875	3.6765	0.8625			4h	11.902	5.98708			1.34917	0.975945			12.9918	3.63315			2.45992	0.77201			0.457417	0.792269			4.15925
8h	17.629	7.239	31.5853	11.5663	15.4733		3.423	1.4335	2.7265		28.6913	14.8875	13.5527		7.49075	5.1615	6.09525		2.9835	0.67575	0.12725		12.8445	6.814	1.8195			8h	16.6986	9.21689			2.52767	1.00954			19.0438	8.38152			6.24917	1.17223			1.26217	1.51574			7.15933
24h	17.7485	7.1415	38.38	12.6197	10.9428		8.1995	7.09125	5.95275		35.8345	13.2862	13.612		19.56	12.992	15.2505		6.05225	0.32825	0.80725		16.711	8.39175	3.238			24h	17.3665	12.3497			7.08117	1.12341			20.9109	12.9252			15.9342	3.33695			2.39592	3.17552			9.44692
[truncated: 1 more columns]
